# Supplementary material for: Cooperation through Competition—Dynamics and Microeconomics of a Minimal Nutrient Trade System in Arbuscular Mycorrhizal Symbiosis
Source: Front Plant Sci. 2016 Jun 27;7:912. doi: 10.3389/fpls.2016.00912 (PMC4921476; doi:10.3389/fpls.2016.00912)
Supplement: Supplementary file 1 [file DataSheet1.ZIP › AMF_Symbiosis_with_SWEET_VCell.vcml]

<?xml version="1.0" encoding="UTF-8"?>
<!--This biomodel was generated in VCML Version Rel_Version_5.3_build_19--><vcml xmlns="http://sourceforge.net/projects/vcell/vcml" Version="Rel_Version_5.3_build_19"><BioModel Name="AMF Symbiosis with SWEET"><Model Name="unnamed"><ModelParameters><Parameter Name="number_transporters" Role="user defined" Unit="molecules.um-2.s-1.mV-1">(625.0 * 2.0)</Parameter></ModelParameters><Compound Name="s0" /><Compound Name="s1" /><Compound Name="s2" /><Compound Name="s3" /><Compound Name="s4" /><Compound Name="s5" /><Compound Name="s6" /><Compound Name="s7" /><Compound Name="s8" /><Compound Name="s9" /><Compound Name="s10" /><Compound Name="s11" /><Feature Name="apoplast" KeyValue="100551326" /><Feature Name="plant" KeyValue="100551328" /><Feature Name="fungus" KeyValue="100551330" /><Membrane PositiveFeature="apoplast" NegativeFeature="fungus" MembraneVoltage="Voltage_fungus_membrane" Name="fungus membrane" KeyValue="100551332" /><Membrane PositiveFeature="apoplast" NegativeFeature="plant" MembraneVoltage="Voltage_Plant_Membrane" Name="Plant_Membrane" KeyValue="100551334" /><LocalizedCompound Name="H_apo" CompoundRef="s0" Structure="apoplast" OverrideName="true" KeyValue="100551336" /><LocalizedCompound Name="Pi_apo" CompoundRef="s1" Structure="apoplast" OverrideName="true" KeyValue="100551337" /><LocalizedCompound Name="C_apo" CompoundRef="s2" Structure="apoplast" OverrideName="true" KeyValue="100551338" /><LocalizedCompound Name="C_f" CompoundRef="s3" Structure="fungus" OverrideName="true" KeyValue="100551339" /><LocalizedCompound Name="H_f" CompoundRef="s4" Structure="fungus" OverrideName="true" KeyValue="100551340" /><LocalizedCompound Name="Pi_f" CompoundRef="s5" Structure="fungus" OverrideName="true" KeyValue="100551341" /><LocalizedCompound Name="H_P" CompoundRef="s6" Structure="plant" OverrideName="true" KeyValue="100551342" /><LocalizedCompound Name="Pi_P" CompoundRef="s7" Structure="plant" OverrideName="true" KeyValue="100551343" /><LocalizedCompound Name="C_P" CompoundRef="s8" Structure="plant" OverrideName="true" KeyValue="100551344" /><LocalizedCompound Name="ion_f" CompoundRef="s9" Structure="fungus" OverrideName="true" KeyValue="100551345" /><LocalizedCompound Name="ion_apo" CompoundRef="s10" Structure="apoplast" OverrideName="true" KeyValue="100551346" /><LocalizedCompound Name="ion_P" CompoundRef="s11" Structure="plant" OverrideName="true" KeyValue="100551347" /><SimpleReaction Structure="fungus membrane" Name="H_P_f_Co_Transport" FluxOption="MolecularAndElectrical" KeyValue="100551348"><Reactant LocalizedCompoundRef="Pi_f" Stoichiometry="1" KeyValue="100551349" /><Reactant LocalizedCompoundRef="H_f" Stoichiometry="2" KeyValue="100551350" /><Product LocalizedCompoundRef="Pi_apo" Stoichiometry="1" KeyValue="100551351" /><Product LocalizedCompoundRef="H_apo" Stoichiometry="2" KeyValue="100551352" /><Kinetics KineticsType="GeneralKinetics"><Parameter Name="J" Role="reaction rate" Unit="molecules.um-2.s-1">(I_HPf * (Voltage_fungus_membrane - (25.0 * log((H_apo * H_apo * Pi_apo / (H_f * H_f * Pi_f))))))</Parameter><Parameter Name="I" Role="inward current density" Unit="pA.um-2">((netValence * _F_ * J) * unitFactor)</Parameter><Parameter Name="netValence" Role="net charge valence" Unit="1">-1.0</Parameter><Parameter Name="unitFactor" Role="electrical unit factor" Unit="pA.s.mol.molecules-1.C-1">(1.0 / 6.01999999398E11)</Parameter><Parameter Name="I_HPf" Role="user defined" Unit="molecules.um-2.s-1.mV-1">(E * number_transporters)</Parameter><Parameter Name="E" Role="user defined" Unit="1">1.0</Parameter></Kinetics></SimpleReaction><SimpleReaction Structure="Plant_Membrane" Name="H_P_p_Co_Transport" FluxOption="MolecularAndElectrical" KeyValue="100551353"><Reactant LocalizedCompoundRef="Pi_P" Stoichiometry="1" KeyValue="100551354" /><Reactant LocalizedCompoundRef="H_P" Stoichiometry="2" KeyValue="100551355" /><Product LocalizedCompoundRef="Pi_apo" Stoichiometry="1" KeyValue="100551356" /><Product LocalizedCompoundRef="H_apo" Stoichiometry="2" KeyValue="100551357" /><Kinetics KineticsType="GeneralKinetics"><Parameter Name="J" Role="reaction rate" Unit="molecules.um-2.s-1">(I_HPP * (Voltage_Plant_Membrane - (25.0 * log((H_apo * H_apo * Pi_apo / (H_P * H_P * Pi_P))))))</Parameter><Parameter Name="I" Role="inward current density" Unit="pA.um-2">((netValence * _F_ * J) * unitFactor)</Parameter><Parameter Name="netValence" Role="net charge valence" Unit="1">-1.0</Parameter><Parameter Name="unitFactor" Role="electrical unit factor" Unit="pA.s.mol.molecules-1.C-1">(1.0 / 6.01999999398E11)</Parameter><Parameter Name="I_HPP" Role="user defined" Unit="molecules.um-2.s-1.mV-1">(B * number_transporters)</Parameter><Parameter Name="B" Role="user defined" Unit="1">1.0</Parameter></Kinetics></SimpleReaction><SimpleReaction Structure="fungus membrane" Name="H_C_f_Co_Transport" FluxOption="MolecularAndElectrical" KeyValue="100551358"><Reactant LocalizedCompoundRef="C_f" Stoichiometry="1" KeyValue="100551359" /><Reactant LocalizedCompoundRef="H_f" Stoichiometry="1" KeyValue="100551360" /><Product LocalizedCompoundRef="C_apo" Stoichiometry="1" KeyValue="100551361" /><Product LocalizedCompoundRef="H_apo" Stoichiometry="1" KeyValue="100551362" /><Kinetics KineticsType="GeneralKinetics"><Parameter Name="J" Role="reaction rate" Unit="molecules.um-2.s-1">(I_HSf * (Voltage_fungus_membrane - (25.0 * log((H_apo * C_apo / (H_f * C_f))))))</Parameter><Parameter Name="I" Role="inward current density" Unit="pA.um-2">((netValence * _F_ * J) * unitFactor)</Parameter><Parameter Name="netValence" Role="net charge valence" Unit="1">-1.0</Parameter><Parameter Name="unitFactor" Role="electrical unit factor" Unit="pA.s.mol.molecules-1.C-1">(1.0 / 6.01999999398E11)</Parameter><Parameter Name="I_HSf" Role="user defined" Unit="molecules.um-2.s-1.mV-1">(D * number_transporters)</Parameter><Parameter Name="D" Role="user defined" Unit="1">1.0</Parameter></Kinetics></SimpleReaction><SimpleReaction Structure="Plant_Membrane" Name="H_C_p_Co_Transport" FluxOption="MolecularAndElectrical" KeyValue="100551363"><Reactant LocalizedCompoundRef="C_P" Stoichiometry="1" KeyValue="100551364" /><Reactant LocalizedCompoundRef="H_P" Stoichiometry="1" KeyValue="100551365" /><Product LocalizedCompoundRef="H_apo" Stoichiometry="1" KeyValue="100551366" /><Product LocalizedCompoundRef="C_apo" Stoichiometry="1" KeyValue="100551367" /><Kinetics KineticsType="GeneralKinetics"><Parameter Name="J" Role="reaction rate" Unit="molecules.um-2.s-1">(I_HSP * (Voltage_Plant_Membrane - (25.0 * log((H_apo * C_apo / (H_P * C_P))))))</Parameter><Parameter Name="I" Role="inward current density" Unit="pA.um-2">((netValence * _F_ * J) * unitFactor)</Parameter><Parameter Name="netValence" Role="net charge valence" Unit="1">-1.0</Parameter><Parameter Name="unitFactor" Role="electrical unit factor" Unit="pA.s.mol.molecules-1.C-1">(1.0 / 6.01999999398E11)</Parameter><Parameter Name="I_HSP" Role="user defined" Unit="molecules.um-2.s-1.mV-1">(A * number_transporters)</Parameter><Parameter Name="A" Role="user defined" Unit="1">1.0</Parameter></Kinetics></SimpleReaction><SimpleReaction Structure="Plant_Membrane" Name="SWEET" FluxOption="MolecularOnly" KeyValue="100551368"><Reactant LocalizedCompoundRef="C_P" Stoichiometry="1" KeyValue="100551369" /><Product LocalizedCompoundRef="C_apo" Stoichiometry="1" KeyValue="100551370" /><Kinetics KineticsType="GeneralKinetics"><Parameter Name="J" Role="reaction rate" Unit="molecules.um-2.s-1">(Diff_Sweet * (C_P - C_apo))</Parameter><Parameter Name="I" Role="inward current density" Unit="pA.um-2">0.0</Parameter><Parameter Name="netValence" Role="net charge valence" Unit="1">1.0</Parameter><Parameter Name="Diff_Sweet" Role="user defined" Unit="molecules.um-2.s-1.uM-1">(M * 100.0)</Parameter><Parameter Name="M" Role="user defined" Unit="molecules.um-2.s-1.uM-1">1.0</Parameter></Kinetics></SimpleReaction><FluxStep Name="Background_fungus" Structure="fungus membrane" FluxOption="MolecularAndElectrical" KeyValue="100551371"><Reactant LocalizedCompoundRef="ion_f" Stoichiometry="1" KeyValue="100551372" /><Product LocalizedCompoundRef="ion_apo" Stoichiometry="1" KeyValue="100551373" /><Kinetics KineticsType="GeneralCurrentKinetics"><Parameter Name="I" Role="inward current density" Unit="pA.um-2">(Imax_f * (1.0 - exp(( - 1.0 * (Voltage_fungus_membrane - V0_f) * _F_ / (_R_ * _T_)))) / (1.0 + exp(( - 1.0 * (Voltage_fungus_membrane - V0_f) * _F_ / (_R_ * _T_)))))</Parameter><Parameter Name="J" Role="reaction rate" Unit="uM.um.s-1">((I / (carrierValence * _F_)) * unitFactor)</Parameter><Parameter Name="carrierValence" Role="flux carrier valence" Unit="1">1.0</Parameter><Parameter Name="unitFactor" Role="electrical unit factor" Unit="uM.um3.C.s-1.pA-1.mol-1">(1.0E9 / 1.0)</Parameter><Parameter Name="V0_f" Role="user defined" Unit="mV">-75.0</Parameter><Parameter Name="Imax_f" Role="user defined" Unit="pA.um-2">( - 0.02 * K)</Parameter><Parameter Name="K" Role="user defined" Unit="pA.um-2">1.0</Parameter></Kinetics></FluxStep><FluxStep Name="Background_Plant" Structure="Plant_Membrane" FluxOption="MolecularAndElectrical" KeyValue="100551374"><Reactant LocalizedCompoundRef="ion_P" Stoichiometry="1" KeyValue="100551375" /><Product LocalizedCompoundRef="ion_apo" Stoichiometry="1" KeyValue="100551376" /><Kinetics KineticsType="GeneralCurrentKinetics"><Parameter Name="I" Role="inward current density" Unit="pA.um-2">(Imax_P * (1.0 - exp(( - 1.0 * (Voltage_Plant_Membrane - V0_P) * _F_ / (_R_ * _T_)))) / (1.0 + exp(( - 1.0 * (Voltage_Plant_Membrane - V0_P) * _F_ / (_R_ * _T_)))))</Parameter><Parameter Name="J" Role="reaction rate" Unit="uM.um.s-1">((I / (carrierValence * _F_)) * unitFactor)</Parameter><Parameter Name="carrierValence" Role="flux carrier valence" Unit="1">1.0</Parameter><Parameter Name="unitFactor" Role="electrical unit factor" Unit="uM.um3.C.s-1.pA-1.mol-1">(1.0E9 / 1.0)</Parameter><Parameter Name="Imax_P" Role="user defined" Unit="pA.um-2">( - 0.02 * G)</Parameter><Parameter Name="V0_P" Role="user defined" Unit="mV">-75.0</Parameter><Parameter Name="G" Role="user defined" Unit="pA.um-2">1.0</Parameter></Kinetics></FluxStep><Diagram Name="c0" Structure="fungus"><LocalizedCompoundShape LocalizedCompoundRef="H_P" LocationX="122" LocationY="106" /><FluxReactionShape FluxReactionRef="Background_Plant" LocationX="39" LocationY="197" /><SimpleReactionShape SimpleReactionRef="H_P_p_Co_Transport" LocationX="46" LocationY="146" /><LocalizedCompoundShape LocalizedCompoundRef="H_f" LocationX="57" LocationY="105" /><SimpleReactionShape SimpleReactionRef="H_P_f_Co_Transport" LocationX="45" LocationY="143" /><SimpleReactionShape SimpleReactionRef="H_C_p_Co_Transport" LocationX="42" LocationY="104" /><LocalizedCompoundShape LocalizedCompoundRef="H_apo" LocationX="86" LocationY="123" /><LocalizedCompoundShape LocalizedCompoundRef="ion_f" LocationX="66" LocationY="205" /><SimpleReactionShape SimpleReactionRef="H_C_f_Co_Transport" LocationX="48" LocationY="93" /><SimpleReactionShape SimpleReactionRef="SWEET" LocationX="39" LocationY="53" /><LocalizedCompoundShape LocalizedCompoundRef="ion_apo" LocationX="88" LocationY="206" /><LocalizedCompoundShape LocalizedCompoundRef="C_apo" LocationX="87" LocationY="76" /><FluxReactionShape FluxReactionRef="Background_fungus" LocationX="40" LocationY="200" /><LocalizedCompoundShape LocalizedCompoundRef="ion_P" LocationX="120" LocationY="204" /><LocalizedCompoundShape LocalizedCompoundRef="Pi_apo" LocationX="89" LocationY="164" /><LocalizedCompoundShape LocalizedCompoundRef="C_P" LocationX="115" LocationY="59" /><LocalizedCompoundShape LocalizedCompoundRef="Pi_P" LocationX="119" LocationY="169" /><LocalizedCompoundShape LocalizedCompoundRef="C_f" LocationX="55" LocationY="48" /><LocalizedCompoundShape LocalizedCompoundRef="Pi_f" LocationX="56" LocationY="149" /></Diagram><Diagram Name="m0" Structure="fungus membrane"><LocalizedCompoundShape LocalizedCompoundRef="H_P" LocationX="122" LocationY="106" /><FluxReactionShape FluxReactionRef="Background_Plant" LocationX="39" LocationY="197" /><SimpleReactionShape SimpleReactionRef="H_P_p_Co_Transport" LocationX="46" LocationY="146" /><LocalizedCompoundShape LocalizedCompoundRef="H_f" LocationX="57" LocationY="105" /><SimpleReactionShape SimpleReactionRef="H_P_f_Co_Transport" LocationX="45" LocationY="143" /><SimpleReactionShape SimpleReactionRef="H_C_p_Co_Transport" LocationX="42" LocationY="104" /><LocalizedCompoundShape LocalizedCompoundRef="H_apo" LocationX="86" LocationY="123" /><LocalizedCompoundShape LocalizedCompoundRef="ion_f" LocationX="66" LocationY="205" /><SimpleReactionShape SimpleReactionRef="H_C_f_Co_Transport" LocationX="48" LocationY="93" /><SimpleReactionShape SimpleReactionRef="SWEET" LocationX="39" LocationY="53" /><LocalizedCompoundShape LocalizedCompoundRef="ion_apo" LocationX="88" LocationY="206" /><LocalizedCompoundShape LocalizedCompoundRef="C_apo" LocationX="87" LocationY="76" /><FluxReactionShape FluxReactionRef="Background_fungus" LocationX="40" LocationY="200" /><LocalizedCompoundShape LocalizedCompoundRef="ion_P" LocationX="120" LocationY="204" /><LocalizedCompoundShape LocalizedCompoundRef="Pi_apo" LocationX="89" LocationY="164" /><LocalizedCompoundShape LocalizedCompoundRef="C_P" LocationX="115" LocationY="59" /><LocalizedCompoundShape LocalizedCompoundRef="Pi_P" LocationX="119" LocationY="169" /><LocalizedCompoundShape LocalizedCompoundRef="C_f" LocationX="55" LocationY="48" /><LocalizedCompoundShape LocalizedCompoundRef="Pi_f" LocationX="56" LocationY="149" /></Diagram><Diagram Name="c0" Structure="apoplast"><LocalizedCompoundShape LocalizedCompoundRef="H_P" LocationX="122" LocationY="106" /><FluxReactionShape FluxReactionRef="Background_Plant" LocationX="39" LocationY="197" /><SimpleReactionShape SimpleReactionRef="H_P_p_Co_Transport" LocationX="46" LocationY="146" /><LocalizedCompoundShape LocalizedCompoundRef="H_f" LocationX="57" LocationY="105" /><SimpleReactionShape SimpleReactionRef="H_P_f_Co_Transport" LocationX="45" LocationY="143" /><SimpleReactionShape SimpleReactionRef="H_C_p_Co_Transport" LocationX="42" LocationY="104" /><LocalizedCompoundShape LocalizedCompoundRef="H_apo" LocationX="86" LocationY="123" /><LocalizedCompoundShape LocalizedCompoundRef="ion_f" LocationX="66" LocationY="205" /><SimpleReactionShape SimpleReactionRef="H_C_f_Co_Transport" LocationX="48" LocationY="93" /><SimpleReactionShape SimpleReactionRef="SWEET" LocationX="39" LocationY="53" /><LocalizedCompoundShape LocalizedCompoundRef="ion_apo" LocationX="88" LocationY="206" /><LocalizedCompoundShape LocalizedCompoundRef="C_apo" LocationX="87" LocationY="76" /><FluxReactionShape FluxReactionRef="Background_fungus" LocationX="40" LocationY="200" /><LocalizedCompoundShape LocalizedCompoundRef="ion_P" LocationX="120" LocationY="204" /><LocalizedCompoundShape LocalizedCompoundRef="Pi_apo" LocationX="89" LocationY="164" /><LocalizedCompoundShape LocalizedCompoundRef="C_P" LocationX="115" LocationY="59" /><LocalizedCompoundShape LocalizedCompoundRef="Pi_P" LocationX="119" LocationY="169" /><LocalizedCompoundShape LocalizedCompoundRef="C_f" LocationX="55" LocationY="48" /><LocalizedCompoundShape LocalizedCompoundRef="Pi_f" LocationX="56" LocationY="149" /></Diagram><Diagram Name="m0" Structure="Plant_Membrane"><LocalizedCompoundShape LocalizedCompoundRef="H_P" LocationX="122" LocationY="106" /><FluxReactionShape FluxReactionRef="Background_Plant" LocationX="39" LocationY="197" /><SimpleReactionShape SimpleReactionRef="H_P_p_Co_Transport" LocationX="46" LocationY="146" /><LocalizedCompoundShape LocalizedCompoundRef="H_f" LocationX="57" LocationY="105" /><SimpleReactionShape SimpleReactionRef="H_P_f_Co_Transport" LocationX="45" LocationY="143" /><SimpleReactionShape SimpleReactionRef="H_C_p_Co_Transport" LocationX="42" LocationY="104" /><LocalizedCompoundShape LocalizedCompoundRef="H_apo" LocationX="86" LocationY="123" /><LocalizedCompoundShape LocalizedCompoundRef="ion_f" LocationX="66" LocationY="205" /><SimpleReactionShape SimpleReactionRef="H_C_f_Co_Transport" LocationX="48" LocationY="93" /><SimpleReactionShape SimpleReactionRef="SWEET" LocationX="39" LocationY="53" /><LocalizedCompoundShape LocalizedCompoundRef="ion_apo" LocationX="88" LocationY="206" /><LocalizedCompoundShape LocalizedCompoundRef="C_apo" LocationX="87" LocationY="76" /><FluxReactionShape FluxReactionRef="Background_fungus" LocationX="40" LocationY="200" /><LocalizedCompoundShape LocalizedCompoundRef="ion_P" LocationX="120" LocationY="204" /><LocalizedCompoundShape LocalizedCompoundRef="Pi_apo" LocationX="89" LocationY="164" /><LocalizedCompoundShape LocalizedCompoundRef="C_P" LocationX="115" LocationY="59" /><LocalizedCompoundShape LocalizedCompoundRef="Pi_P" LocationX="119" LocationY="169" /><LocalizedCompoundShape LocalizedCompoundRef="C_f" LocationX="55" LocationY="48" /><LocalizedCompoundShape LocalizedCompoundRef="Pi_f" LocationX="56" LocationY="149" /></Diagram><Diagram Name="c0" Structure="plant"><LocalizedCompoundShape LocalizedCompoundRef="H_P" LocationX="122" LocationY="106" /><FluxReactionShape FluxReactionRef="Background_Plant" LocationX="39" LocationY="197" /><SimpleReactionShape SimpleReactionRef="H_P_p_Co_Transport" LocationX="46" LocationY="146" /><LocalizedCompoundShape LocalizedCompoundRef="H_f" LocationX="57" LocationY="105" /><SimpleReactionShape SimpleReactionRef="H_P_f_Co_Transport" LocationX="45" LocationY="143" /><SimpleReactionShape SimpleReactionRef="H_C_p_Co_Transport" LocationX="42" LocationY="104" /><LocalizedCompoundShape LocalizedCompoundRef="H_apo" LocationX="86" LocationY="123" /><LocalizedCompoundShape LocalizedCompoundRef="ion_f" LocationX="66" LocationY="205" /><SimpleReactionShape SimpleReactionRef="H_C_f_Co_Transport" LocationX="48" LocationY="93" /><SimpleReactionShape SimpleReactionRef="SWEET" LocationX="39" LocationY="53" /><LocalizedCompoundShape LocalizedCompoundRef="ion_apo" LocationX="88" LocationY="206" /><LocalizedCompoundShape LocalizedCompoundRef="C_apo" LocationX="87" LocationY="76" /><FluxReactionShape FluxReactionRef="Background_fungus" LocationX="40" LocationY="200" /><LocalizedCompoundShape LocalizedCompoundRef="ion_P" LocationX="120" LocationY="204" /><LocalizedCompoundShape LocalizedCompoundRef="Pi_apo" LocationX="89" LocationY="164" /><LocalizedCompoundShape LocalizedCompoundRef="C_P" LocationX="115" LocationY="59" /><LocalizedCompoundShape LocalizedCompoundRef="Pi_P" LocationX="119" LocationY="169" /><LocalizedCompoundShape LocalizedCompoundRef="C_f" LocationX="55" LocationY="48" /><LocalizedCompoundShape LocalizedCompoundRef="Pi_f" LocationX="56" LocationY="149" /></Diagram><Version Name="unnamed" KeyValue="100551312" BranchId="97638285" Archived="0" Date="31-May-2016 09:42:10" FromVersionable="false"><Owner Name="idreyer" Identifier="97134174" /><GroupAccess Type="1" /></Version><ModelUnitSystem VolumeSubstanceUnit="uM.um3" MembraneSubstanceUnit="molecules" LumpedReactionSubstanceUnit="molecules" VolumeUnit="um3" AreaUnit="um2" LengthUnit="um" TimeUnit="s" /></Model><SimulationSpec Name="Application0" Stochastic="false" UseConcentration="true"><Geometry Name="non-spatial103398121" Dimension="0"><Extent X="10.0" Y="10.0" Z="10.0" /><Origin X="0.0" Y="0.0" Z="0.0" /><SubVolume Name="Compartment" Handle="0" Type="Compartmental" KeyValue="97643242" /><Version Name="non-spatial103398121" KeyValue="97643238" BranchId="97643239" Archived="0" Date="13-Nov-2015 14:35:12" FromVersionable="false"><Owner Name="idreyer" Identifier="97134174" /><GroupAccess Type="1" /></Version></Geometry><GeometryContext><FeatureMapping Feature="apoplast" GeometryClass="Compartment" SubVolume="Compartment" Size="10.0"><BoundariesTypes Xm="Flux" Xp="Flux" Ym="Flux" Yp="Flux" Zm="Flux" Zp="Flux" /></FeatureMapping><FeatureMapping Feature="plant" GeometryClass="Compartment" SubVolume="Compartment" Size="500.0"><BoundariesTypes Xm="Flux" Xp="Flux" Ym="Flux" Yp="Flux" Zm="Flux" Zp="Flux" /></FeatureMapping><FeatureMapping Feature="fungus" GeometryClass="Compartment" SubVolume="Compartment" Size="500.0"><BoundariesTypes Xm="Flux" Xp="Flux" Ym="Flux" Yp="Flux" Zm="Flux" Zp="Flux" /></FeatureMapping><MembraneMapping Membrane="fungus membrane" Size="100.0" CalculateVoltage="true" SpecificCapacitance="0.01" InitialVoltage="0.0" GeometryClass="Compartment" /><MembraneMapping Membrane="Plant_Membrane" Size="100.0" CalculateVoltage="true" SpecificCapacitance="0.01" InitialVoltage="0.0" GeometryClass="Compartment" /></GeometryContext><ReactionContext><LocalizedCompoundSpec LocalizedCompoundRef="H_apo" ForceConstant="true" WellMixed="false" ForceContinuous="false"><InitialConcentration>1.0</InitialConcentration><Diffusion>0.0</Diffusion></LocalizedCompoundSpec><LocalizedCompoundSpec LocalizedCompoundRef="Pi_apo" ForceConstant="false" WellMixed="false" ForceContinuous="false"><InitialConcentration>1.0</InitialConcentration><Diffusion>0.0</Diffusion></LocalizedCompoundSpec><LocalizedCompoundSpec LocalizedCompoundRef="C_apo" ForceConstant="false" WellMixed="false" ForceContinuous="false"><InitialConcentration>7.0</InitialConcentration><Diffusion>0.0</Diffusion></LocalizedCompoundSpec><LocalizedCompoundSpec LocalizedCompoundRef="ion_apo" ForceConstant="false" WellMixed="false" ForceContinuous="false"><InitialConcentration>2000.0</InitialConcentration><Diffusion>0.0</Diffusion></LocalizedCompoundSpec><LocalizedCompoundSpec LocalizedCompoundRef="H_P" ForceConstant="true" WellMixed="false" ForceContinuous="false"><InitialConcentration>0.1</InitialConcentration><Diffusion>0.0</Diffusion></LocalizedCompoundSpec><LocalizedCompoundSpec LocalizedCompoundRef="Pi_P" ForceConstant="true" WellMixed="false" ForceContinuous="false"><InitialConcentration>1500.0</InitialConcentration><Diffusion>0.0</Diffusion></LocalizedCompoundSpec><LocalizedCompoundSpec LocalizedCompoundRef="C_P" ForceConstant="true" WellMixed="false" ForceContinuous="false"><InitialConcentration>2000.0</InitialConcentration><Diffusion>0.0</Diffusion></LocalizedCompoundSpec><LocalizedCompoundSpec LocalizedCompoundRef="ion_P" ForceConstant="false" WellMixed="false" ForceContinuous="false"><InitialConcentration>100000.0</InitialConcentration><Diffusion>0.0</Diffusion></LocalizedCompoundSpec><LocalizedCompoundSpec LocalizedCompoundRef="C_f" ForceConstant="true" WellMixed="false" ForceContinuous="false"><InitialConcentration>1000.0</InitialConcentration><Diffusion>0.0</Diffusion></LocalizedCompoundSpec><LocalizedCompoundSpec LocalizedCompoundRef="H_f" ForceConstant="true" WellMixed="false" ForceContinuous="false"><InitialConcentration>0.1</InitialConcentration><Diffusion>0.0</Diffusion></LocalizedCompoundSpec><LocalizedCompoundSpec LocalizedCompoundRef="Pi_f" ForceConstant="true" WellMixed="false" ForceContinuous="false"><InitialConcentration>3000.0</InitialConcentration><Diffusion>0.0</Diffusion></LocalizedCompoundSpec><LocalizedCompoundSpec LocalizedCompoundRef="ion_f" ForceConstant="false" WellMixed="false" ForceContinuous="false"><InitialConcentration>100000.0</InitialConcentration><Diffusion>0.0</Diffusion></LocalizedCompoundSpec><ReactionSpec ReactionStepRef="H_P_f_Co_Transport" ReactionMapping="included" /><ReactionSpec ReactionStepRef="H_P_p_Co_Transport" ReactionMapping="included" /><ReactionSpec ReactionStepRef="H_C_f_Co_Transport" ReactionMapping="included" /><ReactionSpec ReactionStepRef="H_C_p_Co_Transport" ReactionMapping="included" /><ReactionSpec ReactionStepRef="SWEET" ReactionMapping="included" /><ReactionSpec ReactionStepRef="Background_fungus" ReactionMapping="included" /><ReactionSpec ReactionStepRef="Background_Plant" ReactionMapping="included" /></ReactionContext><ElectricalContext><Electrode Feature="apoplast"><Coordinate X="0.0" Y="0.0" Z="0.0" /></Electrode></ElectricalContext><MathDescription Name="Application0_generated"><Constant Name="_F_">96480.0</Constant><Constant Name="_F_nmol_">9.648E-5</Constant><Constant Name="_K_GHK_">1.0E-9</Constant><Constant Name="_N_pmol_">6.02E11</Constant><Constant Name="_PI_">3.141592653589793</Constant><Constant Name="_R_">8314.0</Constant><Constant Name="_T_">300.0</Constant><Constant Name="A">1.0</Constant><Constant Name="B">1.0</Constant><Constant Name="C_apo_init_uM">7.0</Constant><Constant Name="C_f_init_uM">1000.0</Constant><Constant Name="C_fungus_membrane">0.01</Constant><Constant Name="C_P_init_uM">2000.0</Constant><Constant Name="C_Plant_Membrane">0.01</Constant><Constant Name="carrierValence_Background_fungus">1.0</Constant><Constant Name="carrierValence_Background_Plant">1.0</Constant><Constant Name="D">1.0</Constant><Constant Name="E">1.0</Constant><Constant Name="G">1.0</Constant><Constant Name="H_apo_init_uM">1.0</Constant><Constant Name="H_f_init_uM">0.1</Constant><Constant Name="H_P_init_uM">0.1</Constant><Constant Name="I_fungus_membrane">0.0</Constant><Constant Name="I_Plant_Membrane">0.0</Constant><Constant Name="ion_apo_init_uM">2000.0</Constant><Constant Name="ion_f_init_uM">100000.0</Constant><Constant Name="ion_P_init_uM">100000.0</Constant><Constant Name="K">1.0</Constant><Constant Name="K_millivolts_per_volt">1000.0</Constant><Constant Name="KMOLE">(1.0 / 602.0)</Constant><Constant Name="M">1.0</Constant><Constant Name="netValence_H_C_f_Co_Transport">-1.0</Constant><Constant Name="netValence_H_C_p_Co_Transport">-1.0</Constant><Constant Name="netValence_H_P_f_Co_Transport">-1.0</Constant><Constant Name="netValence_H_P_p_Co_Transport">-1.0</Constant><Constant Name="netValence_SWEET">1.0</Constant><Constant Name="Pi_apo_init_uM">1.0</Constant><Constant Name="Pi_f_init_uM">3000.0</Constant><Constant Name="Pi_P_init_uM">1500.0</Constant><Constant Name="Size_apoplast">10.0</Constant><Constant Name="Size_fungus">500.0</Constant><Constant Name="Size_fungus_membrane">100.0</Constant><Constant Name="Size_plant">500.0</Constant><Constant Name="Size_Plant_Membrane">100.0</Constant><Constant Name="V0_f">-75.0</Constant><Constant Name="V0_P">-75.0</Constant><Constant Name="Voltage_fungus_membrane_init">0.0</Constant><Constant Name="Voltage_Plant_Membrane_init">0.0</Constant><VolumeVariable Name="C_apo" Domain="Compartment" /><VolumeVariable Name="ion_f" Domain="Compartment" /><VolumeVariable Name="ion_P" Domain="Compartment" /><VolumeVariable Name="Pi_apo" Domain="Compartment" /><VolumeVariable Name="Voltage_fungus_membrane" Domain="Compartment" /><VolumeVariable Name="Voltage_Plant_Membrane" Domain="Compartment" /><Function Name="C_f" Domain="Compartment">C_f_init_uM</Function><Function Name="C_P" Domain="Compartment">C_P_init_uM</Function><Function Name="device_fungus_membrane.Capacitance" Domain="Compartment">(C_fungus_membrane * Size_fungus_membrane)</Function><Function Name="device_Plant_Membrane.Capacitance" Domain="Compartment">(C_Plant_Membrane * Size_Plant_Membrane)</Function><Function Name="Diff_Sweet" Domain="Compartment">(M * 100.0)</Function><Function Name="F_fungus_membrane" Domain="Compartment">( - (I_Background_fungus * Size_fungus_membrane) - (I_H_P_f_Co_Transport * Size_fungus_membrane) - (I_H_C_f_Co_Transport * Size_fungus_membrane))</Function><Function Name="F_Plant_Membrane" Domain="Compartment">( - (I_Background_Plant * Size_Plant_Membrane) - (I_H_P_p_Co_Transport * Size_Plant_Membrane) - (I_H_C_p_Co_Transport * Size_Plant_Membrane))</Function><Function Name="H_apo" Domain="Compartment">H_apo_init_uM</Function><Function Name="H_f" Domain="Compartment">H_f_init_uM</Function><Function Name="H_P" Domain="Compartment">H_P_init_uM</Function><Function Name="I_Background_fungus" Domain="Compartment">(Imax_f * (1.0 - exp(( - 1.0 * (Voltage_fungus_membrane - V0_f) * _F_ / (_R_ * _T_)))) / (1.0 + exp(( - 1.0 * (Voltage_fungus_membrane - V0_f) * _F_ / (_R_ * _T_)))))</Function><Function Name="I_Background_Plant" Domain="Compartment">(Imax_P * (1.0 - exp(( - 1.0 * (Voltage_Plant_Membrane - V0_P) * _F_ / (_R_ * _T_)))) / (1.0 + exp(( - 1.0 * (Voltage_Plant_Membrane - V0_P) * _F_ / (_R_ * _T_)))))</Function><Function Name="I_H_C_f_Co_Transport" Domain="Compartment">((netValence_H_C_f_Co_Transport * _F_ * J_H_C_f_Co_Transport) * unitFactor_H_C_f_Co_Transport)</Function><Function Name="I_H_C_p_Co_Transport" Domain="Compartment">((netValence_H_C_p_Co_Transport * _F_ * J_H_C_p_Co_Transport) * unitFactor_H_C_p_Co_Transport)</Function><Function Name="I_H_P_f_Co_Transport" Domain="Compartment">((netValence_H_P_f_Co_Transport * _F_ * J_H_P_f_Co_Transport) * unitFactor_H_P_f_Co_Transport)</Function><Function Name="I_H_P_p_Co_Transport" Domain="Compartment">((netValence_H_P_p_Co_Transport * _F_ * J_H_P_p_Co_Transport) * unitFactor_H_P_p_Co_Transport)</Function><Function Name="I_HPf" Domain="Compartment">(E * number_transporters)</Function><Function Name="I_HPP" Domain="Compartment">(B * number_transporters)</Function><Function Name="I_HSf" Domain="Compartment">(D * number_transporters)</Function><Function Name="I_HSP" Domain="Compartment">(A * number_transporters)</Function><Function Name="Imax_f" Domain="Compartment">( - 0.02 * K)</Function><Function Name="Imax_P" Domain="Compartment">( - 0.02 * G)</Function><Function Name="ion_apo" Domain="Compartment">(( - (Size_fungus * ion_f) + K_ion_apo_total - (Size_plant * ion_P)) / Size_apoplast)</Function><Function Name="J_Background_fungus" Domain="Compartment">((I_Background_fungus / (carrierValence_Background_fungus * _F_)) * unitFactor_Background_fungus)</Function><Function Name="J_Background_Plant" Domain="Compartment">((I_Background_Plant / (carrierValence_Background_Plant * _F_)) * unitFactor_Background_Plant)</Function><Function Name="J_H_C_f_Co_Transport" Domain="Compartment">(I_HSf * (Voltage_fungus_membrane - (25.0 * log((H_apo * C_apo / (H_f * C_f))))))</Function><Function Name="J_H_C_p_Co_Transport" Domain="Compartment">(I_HSP * (Voltage_Plant_Membrane - (25.0 * log((H_apo * C_apo / (H_P * C_P))))))</Function><Function Name="J_H_P_f_Co_Transport" Domain="Compartment">(I_HPf * (Voltage_fungus_membrane - (25.0 * log((H_apo * H_apo * Pi_apo / (H_f * H_f * Pi_f))))))</Function><Function Name="J_H_P_p_Co_Transport" Domain="Compartment">(I_HPP * (Voltage_Plant_Membrane - (25.0 * log((H_apo * H_apo * Pi_apo / (H_P * H_P * Pi_P))))))</Function><Function Name="J_SWEET" Domain="Compartment">(Diff_Sweet * (C_P - C_apo))</Function><Function Name="K_ion_apo_total" Domain="Compartment">((Size_fungus * ion_f_init_uM) + (Size_apoplast * ion_apo_init_uM) + (Size_plant * ion_P_init_uM))</Function><Function Name="KFlux_fungus_membrane_apoplast" Domain="Compartment">(Size_fungus_membrane / Size_apoplast)</Function><Function Name="KFlux_fungus_membrane_fungus" Domain="Compartment">(Size_fungus_membrane / Size_fungus)</Function><Function Name="KFlux_Plant_Membrane_apoplast" Domain="Compartment">(Size_Plant_Membrane / Size_apoplast)</Function><Function Name="KFlux_Plant_Membrane_plant" Domain="Compartment">(Size_Plant_Membrane / Size_plant)</Function><Function Name="number_transporters">(625.0 * 2.0)</Function><Function Name="Pi_f" Domain="Compartment">Pi_f_init_uM</Function><Function Name="Pi_P" Domain="Compartment">Pi_P_init_uM</Function><Function Name="unitFactor_Background_fungus" Domain="Compartment">(1.0E9 / 1.0)</Function><Function Name="unitFactor_Background_Plant" Domain="Compartment">(1.0E9 / 1.0)</Function><Function Name="unitFactor_H_C_f_Co_Transport" Domain="Compartment">(1.0 / 6.01999999398E11)</Function><Function Name="unitFactor_H_C_p_Co_Transport" Domain="Compartment">(1.0 / 6.01999999398E11)</Function><Function Name="unitFactor_H_P_f_Co_Transport" Domain="Compartment">(1.0 / 6.01999999398E11)</Function><Function Name="unitFactor_H_P_p_Co_Transport" Domain="Compartment">(1.0 / 6.01999999398E11)</Function><Function Name="UnitFactor_uM_um3_molecules_neg_1">(1.0 / 602.0)</Function><Function Name="UnitFactor_mV_pF_s_neg_1_pA_neg_1">(1000.0 / 1.0)</Function><CompartmentSubDomain Name="Compartment"><BoundaryType Boundary="Xm" Type="Value" /><BoundaryType Boundary="Xp" Type="Value" /><BoundaryType Boundary="Ym" Type="Value" /><BoundaryType Boundary="Yp" Type="Value" /><BoundaryType Boundary="Zm" Type="Value" /><BoundaryType Boundary="Zp" Type="Value" /><OdeEquation Name="Pi_apo" SolutionType="Unknown"><Rate>((UnitFactor_uM_um3_molecules_neg_1 * KFlux_fungus_membrane_apoplast * J_H_P_f_Co_Transport) + (UnitFactor_uM_um3_molecules_neg_1 * KFlux_Plant_Membrane_apoplast * J_H_P_p_Co_Transport))</Rate><Initial>Pi_apo_init_uM</Initial></OdeEquation><OdeEquation Name="C_apo" SolutionType="Unknown"><Rate>((UnitFactor_uM_um3_molecules_neg_1 * KFlux_Plant_Membrane_apoplast * J_SWEET) + (UnitFactor_uM_um3_molecules_neg_1 * KFlux_fungus_membrane_apoplast * J_H_C_f_Co_Transport) + (UnitFactor_uM_um3_molecules_neg_1 * KFlux_Plant_Membrane_apoplast * J_H_C_p_Co_Transport))</Rate><Initial>C_apo_init_uM</Initial></OdeEquation><OdeEquation Name="ion_P" SolutionType="Unknown"><Rate> - (KFlux_Plant_Membrane_plant * J_Background_Plant)</Rate><Initial>ion_P_init_uM</Initial></OdeEquation><OdeEquation Name="ion_f" SolutionType="Unknown"><Rate> - (KFlux_fungus_membrane_fungus * J_Background_fungus)</Rate><Initial>ion_f_init_uM</Initial></OdeEquation><OdeEquation Name="Voltage_fungus_membrane" SolutionType="Unknown"><Rate>((UnitFactor_mV_pF_s_neg_1_pA_neg_1 / device_fungus_membrane.Capacitance) * (I_fungus_membrane - ( - (I_Background_fungus * Size_fungus_membrane) - (I_H_P_f_Co_Transport * Size_fungus_membrane) - (I_H_C_f_Co_Transport * Size_fungus_membrane))))</Rate><Initial>Voltage_fungus_membrane_init</Initial></OdeEquation><OdeEquation Name="Voltage_Plant_Membrane" SolutionType="Unknown"><Rate>((UnitFactor_mV_pF_s_neg_1_pA_neg_1 / device_Plant_Membrane.Capacitance) * (I_Plant_Membrane - ( - (I_Background_Plant * Size_Plant_Membrane) - (I_H_P_p_Co_Transport * Size_Plant_Membrane) - (I_H_C_p_Co_Transport * Size_Plant_Membrane))))</Rate><Initial>Voltage_Plant_Membrane_init</Initial></OdeEquation></CompartmentSubDomain><Version Name="Application0_generated" KeyValue="99499511" BranchId="97643244" Archived="0" Date="21-Apr-2016 16:06:25" FromVersionable="false"><Owner Name="idreyer" Identifier="97134174" /><GroupAccess Type="1" /></Version></MathDescription><Simulation Name="Simulation0"><SolverTaskDescription TaskType="Unsteady" UseSymbolicJacobian="false" Solver="Combined Stiff Solver (IDA/CVODE)"><TimeBound StartTime="0.0" EndTime="5.0" /><TimeStep DefaultTime="0.1" MinTime="1.0E-8" MaxTime="1.0" /><ErrorTolerance Absolut="1.0E-9" Relative="1.0E-9" /><OutputOptions KeepEvery="1" KeepAtMost="1000" /><NumberProcessors>1</NumberProcessors></SolverTaskDescription><MathOverrides /><Version Name="Simulation0" KeyValue="99499611" BranchId="98233273" Archived="0" Date="21-Apr-2016 16:06:26" FromVersionable="false"><Owner Name="idreyer" Identifier="97134174" /><GroupAccess Type="1" /></Version></Simulation><Version Name="Application0" KeyValue="100551383" BranchId="97643314" Archived="0" Date="31-May-2016 09:42:11" FromVersionable="false"><Owner Name="idreyer" Identifier="97134174" /><GroupAccess Type="1" /></Version><MicroscopeMeasurement Name="fluor"><ConvolutionKernel Type="ProjectionZKernel" /></MicroscopeMeasurement></SimulationSpec><Version Name="AMF Symbiosis with SWEET" KeyValue="100551410" BranchId="100551411" Archived="0" Date="31-May-2016 09:42:11" FromVersionable="false"><Owner Name="idreyer" Identifier="97134174" /><GroupAccess Type="1" /></Version><pathwayModel><rdf:RDF xmlns:rdf="http://www.w3.org/1999/02/22-rdf-syntax-ns#" xmlns:bp="http://www.biopax.org/release/biopax-level3.owl#" version="3.0" /></pathwayModel><relationshipModel><RMNS version="3.0" /></relationshipModel><vcmetadata><rdf:RDF xmlns:rdf="http://www.w3.org/1999/02/22-rdf-syntax-ns#" /><nonrdfAnnotationList /><uriBindingList /></vcmetadata></BioModel></vcml>
