# Supplementary material for: Cooperation through Competition—Dynamics and Microeconomics of a Minimal Nutrient Trade System in Arbuscular Mycorrhizal Symbiosis
Source: Front Plant Sci. 2016 Jun 27;7:912. doi: 10.3389/fpls.2016.00912 (PMC4921476; doi:10.3389/fpls.2016.00912)
Supplement: Supplementary file 2 [file DataSheet2.ZIP]

Archive with 1 entries (1 files):
- AMF_Symbiosis_with_SWEET_Text.txt
