# Supplementary material for: Cooperation through Competition—Dynamics and Microeconomics of a Minimal Nutrient Trade System in Arbuscular Mycorrhizal Symbiosis
Source: Front Plant Sci. 2016 Jun 27;7:912. doi: 10.3389/fpls.2016.00912 (PMC4921476; doi:10.3389/fpls.2016.00912)
Supplement: Supplementary file 2 [file DataSheet2.ZIP › AMF_Symbiosis_with_SWEET_Text.txt]

MathDescription {
Constant _F_	96480.0;
Constant _F_nmol_	9.648E-5;
Constant _K_GHK_	1.0E-9;
Constant _N_pmol_	6.02E11;
Constant _PI_	3.141592653589793;
Constant _R_	8314.0;
Constant _T_	300.0;
Constant A	1.0;
Constant B	1.0;
Constant C_apo_init_uM	7.0;
Constant C_f_init_uM	1000.0;
Constant C_fungus_membrane	0.01;
Constant C_P_init_uM	2000.0;
Constant C_Plant_Membrane	0.01;
Constant carrierValence_Background_fungus	1.0;
Constant carrierValence_Background_Plant	1.0;
Constant D	1.0;
Constant E	1.0;
Constant G	1.0;
Constant H_apo_init_uM	1.0;
Constant H_f_init_uM	0.1;
Constant H_P_init_uM	0.1;
Constant I_fungus_membrane	0.0;
Constant I_Plant_Membrane	0.0;
Constant ion_apo_init_uM	2000.0;
Constant ion_f_init_uM	100000.0;
Constant ion_P_init_uM	100000.0;
Constant K	1.0;
Constant K_millivolts_per_volt	1000.0;
Constant KMOLE	(1.0 / 602.0);
Constant M	1.0;
Constant netValence_H_C_f_Co_Transport	-1.0;
Constant netValence_H_C_p_Co_Transport	-1.0;
Constant netValence_H_P_f_Co_Transport	-1.0;
Constant netValence_H_P_p_Co_Transport	-1.0;
Constant netValence_SWEET	1.0;
Constant Pi_apo_init_uM	1.0;
Constant Pi_f_init_uM	3000.0;
Constant Pi_P_init_uM	1500.0;
Constant Size_apoplast	10.0;
Constant Size_fungus	500.0;
Constant Size_fungus_membrane	100.0;
Constant Size_plant	500.0;
Constant Size_Plant_Membrane	100.0;
Constant V0_f	-75.0;
Constant V0_P	-75.0;
Constant Voltage_fungus_membrane_init	0.0;
Constant Voltage_Plant_Membrane_init	0.0;
VolumeVariable Compartment::C_apo
VolumeVariable Compartment::ion_f
VolumeVariable Compartment::ion_P
VolumeVariable Compartment::Pi_apo
VolumeVariable Compartment::Voltage_fungus_membrane
VolumeVariable Compartment::Voltage_Plant_Membrane
Function Compartment::C_f	C_f_init_uM;
Function Compartment::C_P	C_P_init_uM;
Function Compartment::device_fungus_membrane.Capacitance	(C_fungus_membrane * Size_fungus_membrane);
Function Compartment::device_Plant_Membrane.Capacitance	(C_Plant_Membrane * Size_Plant_Membrane);
Function Compartment::Diff_Sweet	(M * 100.0);
Function Compartment::F_fungus_membrane	( - (I_Background_fungus * Size_fungus_membrane) - (I_H_P_f_Co_Transport * Size_fungus_membrane) - (I_H_C_f_Co_Transport * Size_fungus_membrane));
Function Compartment::F_Plant_Membrane	( - (I_Background_Plant * Size_Plant_Membrane) - (I_H_P_p_Co_Transport * Size_Plant_Membrane) - (I_H_C_p_Co_Transport * Size_Plant_Membrane));
Function Compartment::H_apo	H_apo_init_uM;
Function Compartment::H_f	H_f_init_uM;
Function Compartment::H_P	H_P_init_uM;
Function Compartment::I_Background_fungus	(Imax_f * (1.0 - exp(( - 1.0 * (Voltage_fungus_membrane - V0_f) * _F_ / (_R_ * _T_)))) / (1.0 + exp(( - 1.0 * (Voltage_fungus_membrane - V0_f) * _F_ / (_R_ * _T_)))));
Function Compartment::I_Background_Plant	(Imax_P * (1.0 - exp(( - 1.0 * (Voltage_Plant_Membrane - V0_P) * _F_ / (_R_ * _T_)))) / (1.0 + exp(( - 1.0 * (Voltage_Plant_Membrane - V0_P) * _F_ / (_R_ * _T_)))));
Function Compartment::I_H_C_f_Co_Transport	((netValence_H_C_f_Co_Transport * _F_ * J_H_C_f_Co_Transport) * unitFactor_H_C_f_Co_Transport);
Function Compartment::I_H_C_p_Co_Transport	((netValence_H_C_p_Co_Transport * _F_ * J_H_C_p_Co_Transport) * unitFactor_H_C_p_Co_Transport);
Function Compartment::I_H_P_f_Co_Transport	((netValence_H_P_f_Co_Transport * _F_ * J_H_P_f_Co_Transport) * unitFactor_H_P_f_Co_Transport);
Function Compartment::I_H_P_p_Co_Transport	((netValence_H_P_p_Co_Transport * _F_ * J_H_P_p_Co_Transport) * unitFactor_H_P_p_Co_Transport);
Function Compartment::I_HPf	(E * number_transporters);
Function Compartment::I_HPP	(B * number_transporters);
Function Compartment::I_HSf	(D * number_transporters);
Function Compartment::I_HSP	(A * number_transporters);
Function Compartment::Imax_f	( - 0.02 * K);
Function Compartment::Imax_P	( - 0.02 * G);
Function Compartment::ion_apo	(( - (Size_fungus * ion_f) + K_ion_apo_total - (Size_plant * ion_P)) / Size_apoplast);
Function Compartment::J_Background_fungus	((I_Background_fungus / (carrierValence_Background_fungus * _F_)) * unitFactor_Background_fungus);
Function Compartment::J_Background_Plant	((I_Background_Plant / (carrierValence_Background_Plant * _F_)) * unitFactor_Background_Plant);
Function Compartment::J_H_C_f_Co_Transport	(I_HSf * (Voltage_fungus_membrane - (25.0 * log((H_apo * C_apo / (H_f * C_f))))));
Function Compartment::J_H_C_p_Co_Transport	(I_HSP * (Voltage_Plant_Membrane - (25.0 * log((H_apo * C_apo / (H_P * C_P))))));
Function Compartment::J_H_P_f_Co_Transport	(I_HPf * (Voltage_fungus_membrane - (25.0 * log((H_apo * H_apo * Pi_apo / (H_f * H_f * Pi_f))))));
Function Compartment::J_H_P_p_Co_Transport	(I_HPP * (Voltage_Plant_Membrane - (25.0 * log((H_apo * H_apo * Pi_apo / (H_P * H_P * Pi_P))))));
Function Compartment::J_SWEET	(Diff_Sweet * (C_P - C_apo));
Function Compartment::K_ion_apo_total	((Size_fungus * ion_f_init_uM) + (Size_apoplast * ion_apo_init_uM) + (Size_plant * ion_P_init_uM));
Function Compartment::KFlux_fungus_membrane_apoplast	(Size_fungus_membrane / Size_apoplast);
Function Compartment::KFlux_fungus_membrane_fungus	(Size_fungus_membrane / Size_fungus);
Function Compartment::KFlux_Plant_Membrane_apoplast	(Size_Plant_Membrane / Size_apoplast);
Function Compartment::KFlux_Plant_Membrane_plant	(Size_Plant_Membrane / Size_plant);
Function number_transporters	(625.0 * 2.0);
Function Compartment::Pi_f	Pi_f_init_uM;
Function Compartment::Pi_P	Pi_P_init_uM;
Function Compartment::unitFactor_Background_fungus	(1.0E9 / 1.0);
Function Compartment::unitFactor_Background_Plant	(1.0E9 / 1.0);
Function Compartment::unitFactor_H_C_f_Co_Transport	(1.0 / 6.01999999398E11);
Function Compartment::unitFactor_H_C_p_Co_Transport	(1.0 / 6.01999999398E11);
Function Compartment::unitFactor_H_P_f_Co_Transport	(1.0 / 6.01999999398E11);
Function Compartment::unitFactor_H_P_p_Co_Transport	(1.0 / 6.01999999398E11);
Function UnitFactor_mV_pF_s_neg_1_pA_neg_1	(1000.0 / 1.0);
Function UnitFactor_uM_um3_molecules_neg_1	(1.0 / 602.0);
CompartmentSubDomain Compartment {
	OdeEquation Pi_apo {
		Rate	((UnitFactor_uM_um3_molecules_neg_1 * KFlux_fungus_membrane_apoplast * J_H_P_f_Co_Transport) + (UnitFactor_uM_um3_molecules_neg_1 * KFlux_Plant_Membrane_apoplast * J_H_P_p_Co_Transport));
		Initial	Pi_apo_init_uM;
	}
	OdeEquation C_apo {
		Rate	((UnitFactor_uM_um3_molecules_neg_1 * KFlux_Plant_Membrane_apoplast * J_SWEET) + (UnitFactor_uM_um3_molecules_neg_1 * KFlux_fungus_membrane_apoplast * J_H_C_f_Co_Transport) + (UnitFactor_uM_um3_molecules_neg_1 * KFlux_Plant_Membrane_apoplast * J_H_C_p_Co_Transport));
		Initial	C_apo_init_uM;
	}
	OdeEquation ion_P {
		Rate	- (KFlux_Plant_Membrane_plant * J_Background_Plant);
		Initial	ion_P_init_uM;
	}
	OdeEquation ion_f {
		Rate	- (KFlux_fungus_membrane_fungus * J_Background_fungus);
		Initial	ion_f_init_uM;
	}
	OdeEquation Voltage_fungus_membrane {
		Rate	((UnitFactor_mV_pF_s_neg_1_pA_neg_1 / device_fungus_membrane.Capacitance) * (I_fungus_membrane - ( - (I_Background_fungus * Size_fungus_membrane) - (I_H_P_f_Co_Transport * Size_fungus_membrane) - (I_H_C_f_Co_Transport * Size_fungus_membrane))));
		Initial	Voltage_fungus_membrane_init;
	}
	OdeEquation Voltage_Plant_Membrane {
		Rate	((UnitFactor_mV_pF_s_neg_1_pA_neg_1 / device_Plant_Membrane.Capacitance) * (I_Plant_Membrane - ( - (I_Background_Plant * Size_Plant_Membrane) - (I_H_P_p_Co_Transport * Size_Plant_Membrane) - (I_H_C_p_Co_Transport * Size_Plant_Membrane))));
		Initial	Voltage_Plant_Membrane_init;
	}
}
}
